# Supplementary material for: The Effect of the Immunization Schedule and Antibody Levels (Anti-S) on the Risk of SARS-CoV-2 Infection in a Large Cohort of Healthcare Workers in Northern Italy
Source: Vaccines (Basel). 2023 Mar 28;11(4):746. doi: 10.3390/vaccines11040746 (PMC10144408; doi:10.3390/vaccines11040746)
Supplement: Supplementary file 1 [file vaccines-11-00746-s001.zip]

Archive with 1 entries (1 files):
- vaccines-2267751-supplementary.pdf
